# Supplementary material for: Different Kinetics of Serum ADAMTS13, GDF-15, and Neutrophil Gelatinase-Associated Lipocalin in the Early Phase of Aneurysmal Subarachnoid Hemorrhage
Source: Int J Mol Sci. 2023 Jul 2;24(13):11005. doi: 10.3390/ijms241311005 (PMC10341640; doi:10.3390/ijms241311005)
Supplement: Supplementary file 1 [file ijms-24-11005-s001.zip]

Archive with 1 entries (1 files):
- ijms-2473073-supplementary.pdf
